# Supplementary material for: Trans-Regulation of Alternative PD-L1 mRNA Processing by CDK12 in Non-Small-Cell Lung Cancer Cells
Source: Cells. 2023 Dec 15;12(24):2844. doi: 10.3390/cells12242844 (PMC10741404; doi:10.3390/cells12242844)
Supplement: Supplementary file 1 [file cells-12-02844-s001.zip]

Archive with 1 entries (1 files):
- cells-2695102-supplementary.pdf
